# Supplementary material for: Affective Temperaments and Anger in Patients with Tinnitus and High-Frequency Sensorineural Hearing Loss: A Pilot Cross-Sectional Study
Source: Medicina (Kaunas). 2026 Feb 7;62(2):340. doi: 10.3390/medicina62020340 (PMC12942490; doi:10.3390/medicina62020340)
Supplement: Supplementary file 1 [file medicina-62-00340-s001.zip]

Archive with 1 entries (1 files):
- medicina-4124953-supplementary.pdf
